# Supplementary material for: Inferring individual sexual action dispositions from egocentric network data on dyadic sexual outcomes
Source: PLoS One. 2018 Nov 12;13(11):e0207116. doi: 10.1371/journal.pone.0207116 (PMC6231623; doi:10.1371/journal.pone.0207116)
Supplement: S6 Table — (XLSX) [file pone.0207116.s009.xlsx]

## Sheet: Men
Main		Regular		Casual Known		Casual Unknown
No anal	Anal	No anal	Anal	No anal	Anal	No anal	Anal
0	0	2	0	3	0	3	0
0	0	0	1	0	1	0	1
0	0	0	0	1	0	0	0
0	0	0	1	0	1	1	2
0	0	0	0	1	1	0	0
0	0	1	0	1	0	1	0
0	0	0	0	7	1	0	0
0	1	0	0	0	0	0	0
1	0	1	0	2	0	0	0
1	0	0	0	0	0	0	0
0	0	1	0	0	0	0	0
0	1	1	0	0	1	1	0
0	0	1	0	0	0	0	0
0	2	0	0	2	0	2	0
2	0	1	0	1	0	0	0
0	1	0	0	0	0	0	0
0	1	0	0	0	0	1	0
1	0	0	0	2	0	1	0
2	0	0	0	0	0	1	0
1	0	0	0	3	0	0	0
0	0	0	0	0	0	0	1
0	0	0	0	0	0	2	1
0	0	0	1	0	0	0	0
0	0	0	0	0	0	2	0
0	1	0	0	1	0	1	0
1	0	0	0	0	0	0	0
1	1	1	0	0	0	0	0
1	1	0	0	1	0	0	0
0	0	0	2	0	0	2	0
0	0	0	0	1	0	2	0
0	1	2	0	0	0	1	0
0	0	0	0	1	0	0	0
0	0	2	0	0	0	1	0
0	1	1	1	0	0	2	0
0	0	0	0	0	0	1	0
0	1	1	0	0	0	2	0
0	1	0	3	0	0	0	0
1	0	0	0	0	0	2	0
1	0	1	0	1	0	1	0
1	0	0	0	1	0	0	0
1	0	0	0	1	0	1	0
0	0	0	0	1	1	0	0
0	1	0	0	0	0	0	0
2	0	0	0	0	0	0	0
0	0	0	1	1	1	0	1
0	0	2	0	0	0	0	0
0	0	0	1	0	0	0	0
0	0	1	0	1	0	1	0
0	0	0	0	0	0	2	0
1	0	0	0	0	0	0	0
0	0	0	0	1	0	1	0
0	2	0	0	0	0	0	0
1	0	1	0	0	0	1	0
0	1	0	0	1	0	2	0
0	0	1	0	1	0	1	0
1	0	0	1	2	0	0	0
0	1	0	0	0	0	0	0
0	0	1	0	1	0	2	1
1	0	0	0	1	0	1	0
2	0	0	0	1	0	0	0
2	1	0	0	1	0	1	0
0	1	0	0	1	0	0	0
2	0	1	0	1	0	1	0
0	1	0	0	0	1	0	0
1	0	0	0	0	0	0	0
0	1	0	0	1	0	0	0
0	0	0	3	1	2	0	2
0	0	0	0	1	0	1	0
1	0	0	0	0	1	0	0
0	0	0	0	2	0	1	0
1	0	0	0	0	0	1	0
1	0	1	0	0	0	1	0
0	1	0	0	0	2	0	0
0	0	0	1	1	1	0	1
1	0	1	0	2	0	0	0
0	1	0	0	2	0	1	0
1	0	0	0	1	0	1	0
1	1	0	1	3	1	1	0
0	1	0	0	0	0	0	1
0	0	2	0	0	2	4	0
1	0	0	0	0	0	1	0
0	0	1	0	1	0	0	0
0	0	0	0	3	0	2	0
0	0	0	0	0	1	0	1
0	2	0	0	0	1	0	0
0	0	1	0	0	0	3	0
0	1	0	0	1	0	1	0
0	1	1	0	0	0	0	0
0	1	0	0	0	0	0	0
0	0	0	0	0	1	0	0
0	1	0	0	0	0	0	0
0	0	0	0	2	0	1	0
1	0	0	0	0	0	0	0
0	1	0	0	0	1	0	0
0	1	0	0	0	0	0	0
1	0	1	0	5	0	0	0
1	0	1	1	0	0	0	0
1	0	0	0	0	0	0	0
1	1	0	0	1	0	0	0
0	1	0	0	0	0	0	0
1	0	1	0	1	0	1	0
1	0	1	0	2	0	0	0
0	0	0	0	0	1	1	0
1	0	0	0	2	0	1	0
1	0	0	0	0	0	1	0
0	0	7	0	0	0	1	0
0	0	0	0	1	0	0	0
1	0	0	0	0	0	0	0
0	0	0	1	2	0	2	0
1	2	0	0	3	0	1	0
1	0	0	0	0	0	0	0
0	0	1	0	0	0	0	0
0	0	0	1	0	0	0	0
1	0	1	0	2	0	0	0
2	0	0	0	4	0	1	0
0	0	0	0	2	0	2	0
1	0	0	0	0	0	0	0
0	0	1	0	3	0	2	1
1	0	0	0	1	0	0	0
0	0	1	0	1	0	0	0
0	1	0	0	1	0	3	0
0	0	1	0	0	0	2	0
0	0	0	0	1	0	3	0
0	0	0	0	2	0	0	0
0	1	0	0	1	0	2	0
1	0	1	0	0	0	0	0
2	0	0	0	0	0	0	0
0	0	0	2	0	0	0	0
0	0	1	1	0	0	3	0
1	0	0	0	0	0	5	0
2	0	0	0	3	0	3	0
1	0	2	0	0	0	0	0
0	0	0	0	1	0	0	0
0	1	0	0	1	0	1	0
1	0	0	0	2	1	0	0
1	0	1	0	1	0	0	0
0	0	4	0	0	0	1	0
0	1	0	0	2	0	0	0
0	1	1	0	0	0	1	0
1	0	0	0	0	0	3	2
0	0	0	0	0	0	1	0
1	0	0	0	1	0	0	0
0	0	1	0	2	0	0	0
0	1	0	1	0	0	0	0
0	0	1	0	1	0	0	0
0	0	1	0	1	0	0	0
0	0	1	0	0	0	0	0
1	0	1	0	0	0	0	0
0	1	0	0	0	0	0	0
1	0	0	0	1	0	1	0
1	0	0	0	0	0	0	0
0	0	0	2	1	0	0	0
0	0	0	1	0	1	0	0
0	0	0	0	1	0	1	0
2	0	0	0	5	0	1	0
0	0	0	1	3	0	0	0
1	1	0	0	0	0	3	0
2	0	1	0	1	0	0	0
0	1	0	0	0	0	0	0
0	1	1	0	0	0	10	1
0	0	0	0	2	0	0	0
1	0	0	0	0	0	0	0
0	1	0	0	0	0	0	3
1	0	3	0	2	0	1	0
0	1	0	0	0	0	0	0
0	1	3	0	2	0	1	0
0	0	2	0	2	0	1	0
0	2	0	1	0	1	0	0
1	0	1	0	1	0	0	0
0	1	0	0	1	0	1	0
0	0	1	0	4	0	0	0
1	0	1	0	1	0	0	0
0	0	0	0	1	0	0	0
0	0	0	0	2	2	1	1
0	1	0	0	5	0	0	0
1	0	0	0	2	0	1	0
0	1	0	0	2	0	0	0
0	0	0	0	0	0	4	0
1	0	0	0	0	0	1	0
1	0	0	0	1	0	0	0
1	0	0	0	0	0	0	0
1	0	0	0	3	0	0	0
0	0	0	0	2	0	2	0
1	0	0	0	0	0	1	0
0	0	0	0	2	0	5	1
1	0	1	0	0	0	1	0
1	0	0	0	2	0	1	0
1	0	0	0	1	0	0	0
0	1	0	0	0	1	0	0
1	1	2	0	1	0	2	0
0	2	0	0	0	0	0	1
0	0	0	0	1	0	4	0
0	1	0	0	0	0	0	0
0	0	0	2	0	1	3	1
0	0	0	0	1	0	0	0
0	0	0	5	0	0	0	0
0	1	0	0	0	0	0	0
1	0	0	0	0	0	0	0
0	2	0	0	1	0	0	0
1	0	1	0	1	0	0	0
1	0	0	0	0	0	0	0
1	0	0	0	1	0	1	0
1	0	0	0	0	0	0	0
0	0	0	0	2	0	0	0
0	0	1	0	0	0	1	0
0	0	0	0	3	0	1	0
0	0	0	1	0	0	0	0
1	0	0	0	1	0	0	0
0	0	0	0	2	0	1	0
0	1	0	0	0	0	1	0
0	0	0	1	0	0	0	0
0	1	0	0	0	0	0	0
0	1	0	0	0	0	0	0
0	0	0	0	0	2	0	0
1	0	0	0	0	0	0	0
1	0	0	0	1	0	0	0
0	1	0	0	0	0	1	0
0	0	0	0	0	0	3	0
0	2	0	0	0	0	0	0
1	0	0	0	3	0	0	0
0	1	0	0	0	1	0	0
0	0	0	0	0	2	0	0
1	0	0	0	0	0	0	0
0	0	2	0	4	0	1	0

## Sheet: Women
Main		Regular		Casual Known		Casual Unknown
No anal	Anal	No anal	Anal	No anal	Anal	No anal	Anal
0	0	0	0	1	0	0	0
0	1	0	0	0	0	0	0
1	0	1	0	0	0	1	0
1	0	1	0	0	0	0	0
0	1	0	0	0	0	0	0
1	0	0	0	2	0	0	0
1	0	0	0	2	0	0	0
0	0	2	0	0	0	1	0
1	0	0	0	0	0	1	0
0	0	1	0	2	0	0	0
2	0	0	0	1	0	1	0
1	0	1	0	2	0	0	0
1	0	0	0	0	0	0	0
0	2	0	0	0	0	0	0
0	0	1	0	0	0	0	0
0	1	0	0	0	0	0	0
0	1	0	0	0	0	0	0
1	0	0	0	0	0	1	0
1	0	0	1	1	0	1	0
0	2	0	0	0	0	0	1
1	0	0	1	0	0	0	0
1	0	1	0	0	0	0	0
0	1	0	0	1	0	0	0
0	1	0	0	0	0	0	0
1	0	0	0	0	0	0	0
0	0	1	0	1	1	4	0
1	0	0	0	0	0	0	0
1	0	1	0	1	0	0	0
0	0	0	0	0	0	3	0
1	0	0	0	0	1	0	0
0	1	0	0	0	0	0	0
0	0	0	4	0	1	0	0
0	3	0	0	0	0	0	0
2	0	1	0	1	0	0	0
0	0	0	0	2	0	0	0
0	0	1	1	2	0	2	0
0	0	1	0	0	0	0	0
3	0	1	0	2	0	0	0
1	0	1	0	1	0	4	0
3	0	0	0	0	0	0	0
0	1	1	0	3	0	0	0
0	1	0	0	0	0	0	0
2	0	0	0	0	0	0	0
1	0	1	0	2	0	1	0
2	0	0	0	1	0	1	0
0	0	0	2	1	0	0	0
0	0	0	2	0	0	0	0
0	0	0	0	1	0	0	0
1	0	2	0	1	0	0	0
0	0	1	1	1	0	5	0
0	1	0	0	0	1	0	0
1	0	1	1	1	0	0	0
1	0	0	0	0	0	0	0
0	0	1	0	0	0	2	0
0	1	1	0	1	0	1	0
0	0	0	1	2	0	0	0
1	0	0	0	2	0	0	0
0	0	0	0	2	0	1	0
0	1	0	0	5	0	5	0
2	0	0	0	2	0	0	0
0	1	0	0	1	2	0	0
1	0	1	0	1	0	0	0
0	1	3	1	1	0	1	0
0	0	2	0	1	0	2	0
0	0	0	0	0	0	1	0
0	1	0	0	0	0	2	0
2	0	0	0	1	0	0	0
0	0	0	0	1	0	1	0
2	0	0	0	1	0	0	0
2	0	0	0	0	0	3	0
0	0	0	2	0	2	3	0
0	0	0	0	2	0	1	0
1	0	0	0	0	0	0	0
0	1	0	0	0	1	0	0
1	0	1	0	3	0	2	0
1	0	0	0	4	0	0	0
0	1	0	1	0	1	0	0
0	0	0	0	0	0	1	0
1	1	2	0	2	0	1	0
0	0	1	0	0	0	0	0
1	1	0	0	0	0	0	0
1	1	0	0	0	0	0	0
0	2	0	0	1	0	1	0
1	0	0	0	0	0	0	0
1	0	0	0	0	0	0	0
2	0	0	0	1	0	0	0
2	1	0	0	1	0	0	0
2	0	0	0	1	0	1	0
0	0	0	1	0	0	0	0
0	0	0	3	1	0	0	0
0	0	2	0	0	0	0	0
1	0	1	0	2	0	0	0
1	0	0	3	0	0	0	0
1	0	0	1	2	0	1	1
1	0	2	0	1	0	3	0
1	0	1	0	0	0	0	0
1	0	0	0	3	0	2	0
1	0	0	0	0	0	0	0
0	0	0	0	0	0	6	0
0	0	0	0	2	0	0	0
2	0	0	0	0	0	1	0
0	1	0	0	1	0	0	0
1	0	1	0	1	0	0	0
1	0	0	0	1	0	0	0
1	0	0	0	0	0	0	0
0	0	1	0	0	0	3	0
1	0	2	1	2	0	0	0
1	0	2	0	2	0	2	0
0	0	1	0	0	0	0	0
1	0	0	0	1	0	2	0
0	0	0	2	0	1	0	0
2	0	0	0	0	0	1	0
0	2	0	0	0	1	0	0
1	0	1	0	0	0	0	0
1	0	0	0	1	0	0	0
0	0	1	0	4	2	0	0
0	3	0	0	0	0	0	0
0	0	1	0	4	0	3	0
0	2	0	0	0	0	0	0
1	0	0	0	0	2	2	0
0	0	1	0	0	0	0	0
1	0	2	0	0	0	1	0
0	0	0	0	2	0	0	0
3	0	1	0	0	0	1	0
0	1	1	0	1	1	6	1
1	0	1	0	3	0	0	0
2	0	1	0	1	0	0	0
0	1	0	2	0	0	0	0
0	0	0	1	0	0	0	0
1	0	0	0	0	0	0	0
2	0	0	0	2	0	0	0
1	0	0	0	1	0	1	0
2	0	2	0	1	0	2	1
0	1	0	0	0	0	0	0
0	1	0	0	0	0	0	0
1	0	0	0	0	0	0	0
0	1	0	0	0	1	0	0
1	0	1	0	0	0	1	0
3	0	3	0	2	0	2	0
0	1	0	0	0	0	0	0
0	0	0	0	2	0	0	0
1	0	0	0	0	0	1	0
1	0	0	2	0	0	0	0
0	1	1	0	0	0	2	0
0	1	0	0	0	0	3	0
1	0	1	0	0	0	1	0
0	0	0	2	0	0	2	0
1	0	0	0	1	0	0	0
1	0	0	0	0	0	1	0
1	0	1	0	0	0	0	0
0	0	0	1	1	0	1	0
0	1	0	0	0	0	0	0
1	0	0	0	0	0	0	0
0	1	0	0	1	0	0	0
0	0	0	0	1	0	1	0
0	3	0	0	0	0	0	0
1	0	0	0	0	0	0	0
0	0	0	1	0	0	0	0
1	0	0	0	0	0	0	0
1	0	0	0	2	0	0	0
2	0	0	0	0	0	0	0
1	0	0	0	0	0	0	0
0	1	0	0	0	0	0	1
0	1	0	0	0	0	0	0
0	0	0	0	1	0	2	0
2	0	1	0	0	0	0	0
0	0	1	0	0	0	3	0
0	1	0	0	0	0	0	0
1	0	0	0	2	0	0	0
0	1	0	0	2	0	0	0
1	0	0	0	0	0	0	0
0	1	2	0	1	0	0	0
1	0	0	0	4	0	0	0
0	1	0	0	0	4	0	0
1	0	0	1	1	1	0	0
0	0	1	0	2	0	0	0
1	0	0	0	1	0	1	0
0	0	0	1	2	0	0	0
0	0	1	0	0	0	0	0
1	0	1	0	1	0	5	0
1	0	0	0	1	0	0	0
1	0	2	0	2	0	3	0
1	0	0	0	1	0	1	1
0	1	0	1	0	2	0	1
0	2	0	0	0	0	0	0
1	1	0	1	0	1	0	0
0	0	2	0	1	0	1	0
1	0	0	0	0	0	0	0
0	0	3	0	1	0	1	0
0	0	3	0	2	0	6	0
0	1	0	0	2	1	0	0
2	0	0	1	1	0	0	0
1	0	0	0	0	0	0	0
0	1	0	3	0	0	0	0
0	0	2	0	1	1	2	0
1	0	1	0	0	0	0	0
0	1	0	1	0	2	0	0
0	0	0	0	0	0	1	0
0	0	0	1	0	0	0	0
1	0	0	0	0	0	0	0
1	0	2	0	0	0	0	0
2	0	0	0	0	0	1	0
1	1	0	0	1	0	1	0
0	0	2	0	0	0	1	0
0	1	2	1	2	0	0	0
0	0	1	0	0	0	6	0
0	1	0	0	3	0	0	0
1	0	2	0	0	0	0	0
1	0	0	0	1	0	1	0
1	0	0	0	3	0	4	0
0	0	0	0	1	0	1	0
2	0	0	0	1	0	0	0
1	0	1	0	3	0	0	0
0	1	0	3	0	4	0	0
0	1	0	1	0	0	0	0
1	0	0	0	0	0	0	0
0	0	2	0	1	0	0	0
1	0	1	0	0	0	0	0
1	0	0	0	0	0	1	0
0	1	0	0	0	0	0	2
1	0	0	0	2	0	0	0
1	0	0	0	1	0	0	0
1	0	1	1	1	1	3	0
1	0	0	0	1	0	1	0
1	0	0	0	0	0	0	0
1	2	0	0	0	0	0	0
0	0	0	0	0	0	6	0
0	1	2	0	1	0	0	0
1	0	0	0	2	0	0	0
0	0	0	0	2	0	0	0
2	0	1	0	0	0	1	0
0	1	0	1	1	0	3	0
1	0	0	0	0	0	1	0
0	0	0	0	0	0	1	0
1	1	1	0	1	0	2	0
2	0	0	0	0	0	0	0
0	0	1	0	0	0	1	0
0	1	0	0	1	0	0	0
0	0	1	0	3	0	0	0
0	0	1	0	3	0	3	0
0	0	1	0	1	0	1	0
0	0	2	0	0	0	2	0
1	0	0	0	0	0	0	0
1	0	0	0	0	0	1	0
0	1	0	0	0	0	0	0
1	1	0	0	0	0	0	0
0	1	1	0	0	0	0	0
1	0	0	0	1	0	1	0
0	0	1	0	1	0	0	0
1	0	0	0	0	0	0	0
0	0	0	2	5	2	0	0
0	1	2	0	0	0	0	0
1	0	0	0	0	0	0	0
0	1	0	0	3	0	0	0
1	0	0	0	2	0	1	0
0	0	1	0	0	0	0	0
0	1	1	1	2	0	0	0
1	0	0	0	1	0	0	0
0	0	0	0	3	0	0	0
0	0	0	0	2	0	1	0
1	0	0	0	0	0	0	0
0	3	0	0	0	0	0	0
1	0	0	0	2	0	0	0
1	0	1	0	2	0	2	0
0	0	1	0	0	0	0	0
0	0	0	1	0	1	0	1
0	1	0	0	0	0	0	0
1	0	0	0	0	0	0	0
0	0	1	2	2	0	4	1
1	0	0	0	1	0	2	0
1	0	1	0	1	0	0	0
0	0	0	0	0	0	0	1
0	1	0	2	0	0	0	0
0	1	0	0	1	0	0	0
2	0	0	0	0	0	0	0
0	0	1	0	2	0	1	0
2	0	0	0	1	1	1	0
2	0	0	0	1	0	0	0
3	0	0	0	0	0	0	0
2	0	2	0	1	0	0	0
1	0	3	0	3	0	1	0
3	0	2	0	1	0	1	0
0	0	0	0	1	0	0	0
1	1	0	0	0	0	0	0
0	2	0	0	0	1	1	0
0	1	0	0	0	0	0	0
2	0	0	0	0	0	0	0
2	1	1	0	0	1	0	0
0	0	0	0	2	0	0	0
3	0	0	0	0	0	0	0
0	1	0	0	1	1	0	0
0	0	1	0	0	0	2	0
0	0	1	0	1	0	2	0
0	0	0	0	2	0	0	0
1	0	0	0	2	0	1	0
2	0	0	0	2	0	0	0
1	0	0	0	2	0	0	0
0	1	1	0	0	0	0	0
0	0	1	0	0	0	2	0
0	0	1	0	2	0	2	0
0	0	0	1	1	2	2	0
1	0	0	0	0	0	0	0
0	1	0	0	2	0	0	0
0	0	0	1	3	0	0	0
1	0	0	0	3	0	0	0
0	0	2	1	0	0	1	0
2	0	0	0	2	0	0	0
1	0	0	0	3	0	2	0
2	0	0	0	0	0	0	0
0	1	0	0	0	0	0	0
2	0	0	0	0	0	0	0
0	0	0	0	0	1	0	0
1	0	0	0	1	0	3	0
0	0	0	0	2	0	3	0
1	0	0	0	0	0	0	0
1	0	0	0	0	0	0	0
0	0	0	1	1	0	0	0
0	0	1	0	0	0	0	0
0	0	0	0	2	0	0	0
1	0	0	0	0	0	0	0
0	0	1	0	2	0	0	0
0	0	0	1	1	0	2	0
1	1	0	0	2	0	0	0
0	0	1	0	2	0	0	0
1	0	1	0	1	0	1	0
0	1	0	1	1	0	0	0
0	0	1	0	2	0	0	0
0	0	0	0	0	0	1	0
0	1	0	1	0	2	0	1
0	0	0	0	1	1	3	0
2	0	1	0	1	0	0	0
0	1	0	0	0	0	0	0
0	0	0	0	3	0	0	0
1	0	0	0	1	0	0	0
1	0	0	0	0	0	0	0
0	1	0	0	2	0	3	0
1	0	0	0	3	0	0	0
1	0	1	0	0	0	0	0
0	0	1	0	2	0	1	0
0	0	0	0	1	0	2	0
0	1	1	0	2	0	0	0
0	1	0	0	1	0	3	0
0	0	2	0	1	0	0	0
0	0	1	0	2	0	1	0
1	0	0	0	0	0	0	0
2	0	0	0	1	0	0	0
0	0	0	0	1	0	3	0
1	0	0	0	3	0	2	0
1	0	0	0	0	0	0	0
1	0	0	0	0	0	0	0
0	1	0	0	2	0	0	0
1	0	0	0	1	0	0	0
0	0	2	0	0	0	0	0
0	1	0	0	0	3	0	0
0	0	1	0	1	0	1	0
1	0	0	0	2	0	2	0
1	0	2	0	2	0	0	0
0	0	0	0	3	0	3	0
0	1	0	0	0	1	0	1
0	0	0	0	3	0	1	0
0	1	0	0	0	0	0	0
1	0	1	0	0	0	0	0
1	0	2	0	1	0	1	0
0	0	2	0	2	0	1	0
1	0	1	0	1	0	1	0
0	0	0	0	1	0	1	0
1	0	0	0	1	0	0	0
0	2	0	1	0	0	0	0
0	1	1	1	3	0	0	0
1	0	0	0	3	0	0	0
0	0	1	0	0	1	0	0
0	0	0	0	1	0	0	0
1	0	0	0	2	0	0	0
1	0	1	0	0	0	0	0
0	0	0	0	0	0	1	0
0	0	1	0	2	0	1	0
0	0	1	0	1	0	0	0
0	0	1	0	0	0	0	0
0	1	0	0	0	0	0	1
1	0	0	0	0	0	0	0
0	1	0	0	0	0	0	0
2	0	1	0	0	0	0	0
0	0	1	0	2	0	0	0
0	0	1	0	0	0	0	0
0	1	0	0	1	0	2	0
0	0	3	0	2	0	2	0
1	0	1	0	0	0	0	0
0	0	0	0	2	0	0	0
0	2	0	0	2	0	1	1
1	0	0	0	2	0	0	0
1	0	1	0	3	0	0	0
0	0	0	0	1	0	1	0
0	1	0	2	0	0	0	0
0	0	1	0	1	0	1	0
1	0	0	0	0	0	0	0
0	1	0	0	0	0	0	0
1	0	1	0	0	0	1	0
0	0	0	0	2	0	2	0
2	0	0	0	1	0	0	0
0	1	2	0	2	0	0	0
0	0	0	0	1	0	1	0
1	0	0	0	0	0	0	0
1	0	0	0	0	0	0	0
0	1	0	0	0	1	0	0
2	0	0	0	0	0	0	0
1	0	1	1	2	0	0	0
0	0	1	1	2	0	0	0
0	0	0	0	2	1	2	0
0	1	0	1	0	0	0	0
1	0	0	0	0	0	0	0
0	0	1	0	1	0	0	0
0	0	1	0	0	0	0	0
2	0	1	0	1	0	0	0
0	0	1	0	0	0	0	0
0	1	0	0	0	0	0	0
0	0	0	1	4	0	1	0
1	0	0	0	0	0	0	0
0	1	1	0	5	0	0	0
0	1	0	0	0	1	0	0
0	0	1	0	4	0	1	0
0	1	0	0	0	0	0	0
0	0	1	0	2	0	0	0
